# Supplementary material for: Integrated Physiological, Biochemical, and Molecular Analysis Identifies Important Traits and Mechanisms Associated with Differential Response of Rice Genotypes to Elevated Temperature
Source: Front Plant Sci. 2015 Nov 27;6:1044. doi: 10.3389/fpls.2015.01044 (PMC4661239; doi:10.3389/fpls.2015.01044)
Supplement: Supplementary file 4 [file DataSheet2.XLS]

## Sheet: Sheet1
Sample Name	Target Name	Cт1	Cт2	Cт Mean	Cт SD			Sample Name	Target Name	Cт1	Cт2	Cт Mean	Cт SD
N22 Control	Actin	27.151	27.0321	27.0916	0.0841022			Vandana Control	Actin	25.0842	25.1727	25.1285	0.0625419
N22 Control	HsfA2a	33.9357	33.9357	33.9357	0.341504			Vandana Control	HsfA2a	31.072	31.0835	31.0777	0.00813131
N22 Control	HSFA2e	28.6876	28.5944	28.641	0.0659217			Vandana Control	HSFA2e	29.3005	29.6027	29.4516	0.213673
N22 Control	HSFA7	30.8362	30.9284	30.8823	0.065211			Vandana Control	HSFA7	28.6364	28.8436	28.74	0.146538
N22 Control	HSP81.1	25.9562	25.11	25.5331	0.15983			Vandana Control	HSP81.1	25.9763	26.0221	25.9992	0.0323472
N22 Control	HSP70	28.679	27.8345	28.2568	0.597203			Vandana Control	HSP70	29.7813	29.4849	29.6331	0.209592
N22 Control	Osfd	28.7946	28.7128	28.7537	0.0578808			Vandana Control	Osfd	27.4598	27.436	27.4479	0.0168466
N22 Control	SPS	30.5575	30.4738	30.5156	0.0592187			Vandana Control	SPS	29.9346	30.0465	29.9906	0.0791201
N22 Control	SOD	25.663	25.6839	25.6734	0.0147359			Vandana Control	SOD	23.4225	23.3488	23.3857	0.05208
N22 Control	CYTCOXI	31.3566	33.9682	32.6624	0.0846656			Vandana Control	CYTCOXI	31.1914	29.0878	30.1396	0.0487494
N22 Control	SPL	30.1685	29.8401	30.0043	0.232214			Vandana Control	SPL	29.1965	28.9708	29.0837	0.159592
N22 Control	NFY	28.5661	28.2158	28.3909	0.247682			Vandana Control	NFY	27.2597	27.0242	27.142	0.166525
N22 Control	ARF	32.5814	32.0056	32.2935	0.140715			Vandana Control	ARF	28.7954	28.9847	28.8901	0.133845
N22 Control	CWIP	28.7287	28.1822	28.4554	0.138647			Vandana Control	CWIP	25.8144	26.2533	26.0339	0.310318
N22 Control	FRH	34.0514	34.0403	34.0423	0.0307676			Vandana Control	FRH	30.3059	30.1557	30.2308	0.106211
N22 Stress	Actin	30.9456	30.9604	30.953	0.0105199			Vandana Stress	Actin	24.7019	24.3902	24.5461	0.220384
N22 Stress	HsfA2a	32.0716	32.2869	32.1792	0.152222			Vandana Stress	HsfA2a	32.9748	32.0589	32.5169	0.164767
N22 Stress	HSFA2e	29.7908	29.9547	29.8727	0.115937			Vandana Stress	HSFA2e	27.9235	27.8034	27.8635	0.0849168
N22 Stress	HSFA7	30.6223	30.6338	30.628	0.00808141			Vandana Stress	HSFA7	27.958	28.1305	28.0442	0.12203
N22 Stress	HSP81.1	28.4794	28.0919	28.2857	0.274017			Vandana Stress	HSP81.1	21.9094	21.946	21.9277	0.0258586
N22 Stress	HSP70	30.4996	30.4996	30.4996	0.0835412			Vandana Stress	HSP70	25.5498	25.5181	25.5339	0.0224248
N22 Stress	Osfd	28.8721	28.8014	28.8367	0.0499922			Vandana Stress	Osfd	25.4913	25.5104	25.5008	0.0134654
N22 Stress	SPS	32.035	31.4636	31.7493	0.4041			Vandana Stress	SPS	26.891	26.9573	26.9242	0.0468916
N22 Stress	SOD	29.8797	29.9159	29.8978	0.0255444			Vandana Stress	SOD	23.2634	23.5169	23.3902	0.179227
N22 Stress	CYTCOXI	33.1135	32.2599	32.6867	0.160362			Vandana Stress	CYTCOXI	27.9825	27.9825	29.1433	0.0641654
N22 Stress	SPL	31.6617	31.1925	31.4271	0.331796			Vandana Stress	SPL	26.8878	26.4913	26.6896	0.28032
N22 Stress	NFY	32.2396	33.5876	32.9136	0.109532			Vandana Stress	NFY	26.1093	25.8287	25.969	0.198466
N22 Stress	ARF	34.1538	34.1998	34.1768	0.0325657			Vandana Stress	ARF	26.5866	26.1968	26.3917	0.275666
N22 Stress	CWIP	28.8241	28.5069	28.6655	0.224335			Vandana Stress	CWIP	24.9026	24.8527	24.8776	0.0352739
N22 Stress	FRH	31.3296	31.9617	31.5668	0.260171			Vandana Stress	FRH	30.7533	31.296	31.0246	0.383737
